# Supplementary material for: Transgenically-expressed secretoglobin 3A2 accelerates resolution of bleomycin-induced pulmonary fibrosis in mice
Source: BMC Pulm Med. 2015 Jul 16;15:72. doi: 10.1186/s12890-015-0065-4 (PMC4504078; doi:10.1186/s12890-015-0065-4)
Supplement: Additional file 2: Table S1. — Up and down-regulated genes in lungs of Scgb3a2-transgenic vs. wild-type mice. [file 12890_2015_65_MOESM2_ESM.xlsx]

## Sheet: TG vs WT
ProbeName	GeneSymbol	Description	GenbankAccession	p-value	FCAbsolute	regulation
A_52_P430009		Mus musculus 9.5 days embryo parthenogenote cDNA, RIKEN full-length enriched library, clone:B130009M12 product:coatomer protein complex, subunit gamma 2, full insert sequence. [AK044880]	AK044880	0.0023592	5.43603	up
A_52_P453276	Mid1	midline 1 [Source:MGI Symbol;Acc:MGI:1100537] [ENSMUST00000149258]	AY540038	0.00658561	4.09819	up
A_52_P980199	Cdh10	Mus musculus 10 days neonate cerebellum cDNA, RIKEN full-length enriched library, clone:B930096I11 product:unclassifiable, full insert sequence. [AK081174]	AK081174	0.00876202	4.0324	up
A_52_P377454	Olfr1477	Mus musculus olfactory receptor 1477 (Olfr1477), mRNA [NM_146696]	NM_146696	0.0317121	3.95866	up
A_51_P418800	Siglech	Mus musculus sialic acid binding Ig-like lectin H (Siglech), mRNA [NM_178706]	NM_178706	0.012772	3.65098	up
A_52_P382040	Zcchc11	Mus musculus zinc finger, CCHC domain containing 11 (Zcchc11), mRNA [NM_175472]	NM_175472	0.0127572	3.44235	up
A_51_P209697	Atcay	Mus musculus ataxia, cerebellar, Cayman type homolog (human) (Atcay), mRNA [NM_178662]	NM_178662	0.00153183	3.35995	up
A_51_P106735		Mus musculus activated spleen cDNA, RIKEN full-length enriched library, clone:F830005N24 product:unclassifiable, full insert sequence. [AK089634]	AK089634	0.0142406	3.25478	up
A_51_P398118	Vmn1r208	Mus musculus vomeronasal 1 receptor 208 (Vmn1r208), mRNA [NM_134218]	NM_134218	0.00594784	3.20909	up
A_52_P939831		Mus musculus 7 days neonate cerebellum cDNA, RIKEN full-length enriched library, clone:A730097O22 product:unclassifiable, full insert sequence. [AK043462]	AK043462	0.00447092	3.20592	up
A_51_P244810	Lrrc39	Mus musculus leucine rich repeat containing 39 (Lrrc39), transcript variant 2, mRNA [NM_175413]	NM_175413	0.0260318	3.20223	up
A_52_P383114	Iglv1	Mus musculus anti-deoxynivalenol scFv lambda light chain variable region mRNA, partial cds. [AY151141]	AY151141	0.0133884	3.091	up
A_52_P395083		Mus musculus activated spleen cDNA, RIKEN full-length enriched library, clone:F830104F12 product:unclassifiable, full insert sequence. [AK156874]	AK156874	0.0159532	3.05548	up
A_52_P12840	Mab21l3	Mus musculus mab-21-like 3 (C. elegans) (Mab21l3), mRNA [NM_172295]	NM_172295	0.00448781	2.94953	up
A_51_P361111	Cox7b2	Mus musculus cytochrome c oxidase subunit VIIb2 (Cox7b2), mRNA [NM_030052]	NM_030052	0.000434375	2.94855	up
A_52_P540488	Ccdc55	Mus musculus coiled-coil domain containing 55 (Ccdc55), mRNA [NM_001012309]	NM_001012309	0.0374182	2.94545	up
A_52_P284652	Wrb	tryptophan rich basic protein [Source:MGI Symbol;Acc:MGI:2136882] [ENSMUST00000140476]	AK021091	0.0128697	2.94238	up
A_52_P374134				0.0125632	2.89013	up
A_51_P167562	Erdr1	Mus musculus erythroid differentiation regulator 1 (Erdr1), mRNA [NM_133362]	NM_133362	0.00354932	2.87195	up
A_52_P730698		Mus musculus adult retina cDNA, RIKEN full-length enriched library, clone:A930012B14 product:unclassifiable, full insert sequence. [AK044424]	AK044424	0.0480846	2.86909	up
A_52_P212864	Podxl2	Mus musculus 2 days pregnant adult female ovary cDNA, RIKEN full-length enriched library, clone:E330014J10 product:unclassifiable, full insert sequence. [AK087743]	AK087743	0.00942898	2.83056	up
A_52_P939928		Mus musculus adult male aorta and vein cDNA, RIKEN full-length enriched library, clone:A530066O14 product:unclassifiable, full insert sequence. [AK080134]	AK080134	0.000665529	2.81429	up
A_51_P140887	Insm1	Mus musculus insulinoma-associated 1 (Insm1), mRNA [NM_016889]	NM_016889	0.0221398	2.80181	up
A_52_P39614	Vmn2r30	Mus musculus putative pheromone receptor (VR15) mRNA, complete cds. [AF011425]	AF011425	0.0123412	2.78216	up
A_52_P405941	D330023I04Rik	Mus musculus 16 days embryo head cDNA, RIKEN full-length enriched library, clone:C130049E20 product:unclassifiable, full insert sequence. [AK081599]	AK081599	0.0344168	2.77074	up
A_52_P642074	Casc1	Mus musculus 0 day neonate cerebellum cDNA, RIKEN full-length enriched library, clone:C230082N23 product:unclassifiable gi	AK082677	0.0132913	2.74866	up
A_52_P188935	Gm378	PREDICTED: Mus musculus predicted pseudogene 378 (Gm378), mRNA [XM_142049]	XM_142049	0.0318983	2.74544	up
A_52_P995985		Mus musculus adult male corpora quadrigemina cDNA, RIKEN full-length enriched library, clone:B230314K16 product:unclassifiable, full insert sequence. [AK045845]	AK045845	0.00883234	2.73843	up
A_52_P386459	Gpa33	Mus musculus glycoprotein A33 (transmembrane) (Gpa33), mRNA [NM_021610]	NM_021610	0.00170247	2.73196	up
A_51_P376778	2310003L06Rik	RIKEN cDNA 2310003L06 gene [Source:MGI Symbol;Acc:MGI:1921498] [ENSMUST00000007601]	XM_144408	0.0230659	2.72611	up
A_52_P105458	A430010J10Rik	PREDICTED: Mus musculus RIKEN cDNA A430010J10 gene (A430010J10Rik), partial miscRNA [XR_105054]	XR_105054	0.0120655	2.70997	up
A_52_P597448	Qk	Mus musculus quaking type II (QKII) mRNA, complete cds. [U44941]	U44941	0.00321457	2.68406	up
A_52_P345229	Foxb1	Mus musculus forkhead box B1 (Foxb1), mRNA [NM_022378]	NM_022378	0.00447038	2.6794	up
A_51_P370552	Spink12	Mus musculus serine peptidase inhibitor, Kazal type 11 (Spink12), mRNA [NM_030061]	NM_030061	0.0140307	2.66116	up
A_51_P182975	Tmprss11e	Mus musculus transmembrane protease, serine 11e (Tmprss11e), mRNA [NM_172880]	NM_172880	0.0396684	2.65193	up
A_51_P258841	Olfr459	Mus musculus olfactory receptor 459 (Olfr459), mRNA [NM_146576]	NM_146576	0.00840148	2.63843	up
A_51_P276223	Vmn1r6	Mus musculus vomeronasal 1 receptor 6 (Vmn1r6), mRNA [NM_134175]	NM_134175	0.0129138	2.63479	up
A_51_P447851		Mus musculus adult male testis cDNA, RIKEN full-length enriched library, clone:4930579G14 product:unclassifiable, full insert sequence. [AK076966]	AK076966	0.0129681	2.63014	up
A_52_P210002	Trav3-4	Mus musculus 7 days neonate cerebellum cDNA, RIKEN full-length enriched library, clone:A730076H11 product:similar to T-cell receptor alpha chain precursor V-J region (TA72) (fragment) [Mus musculus], full insert sequence. [AK043253]	AK043253	0.0339862	2.62552	up
A_51_P477978		Mus musculus adult male medulla oblongata cDNA, RIKEN full-length enriched library, clone:6330569H03 product:unclassifiable, full insert sequence. [AK078141]	AK078141	0.0310911	2.61932	up
A_51_P349904		amyotrophic lateral sclerosis 2 (juvenile) chromosome region, candidate 11 (human) [Source:MGI Symbol;Acc:MGI:1920713] [ENSMUST00000054653]	AK015211	0.0199694	2.61847	up
A_52_P850132	2010107C10Rik	Mus musculus adult male small intestine cDNA, RIKEN full-length enriched library, clone:2010107C10 product:unclassifiable, full insert sequence. [AK008330]	AK008330	0.0148124	2.60608	up
A_51_P460562	Olfr1368	Mus musculus olfactory receptor 1368 (Olfr1368), mRNA [NM_146534]	NM_146534	0.013744	2.58371	up
A_51_P365757	Fip1l1	FIP1 like 1 (S. cerevisiae) [Source:MGI Symbol;Acc:MGI:1914149] [ENSMUST00000113534]	BC003263	0.038447	2.55885	up
A_52_P330718	Wapal	Mus musculus adult male liver tumor cDNA, RIKEN full-length enriched library, clone:C730023K03 product:unclassifiable, full insert sequence. [AK050157]	AK050157	0.0453512	2.55537	up
A_52_P549190	Cldn8	Mus musculus claudin 8 (Cldn8), mRNA [NM_018778]	NM_018778	0.0119969	2.55062	up
A_51_P502709		Mus musculus 12 days embryo eyeball cDNA, RIKEN full-length enriched library, clone:D230021I23 product:unclassifiable, full insert sequence. [AK084316]	AK084316	0.011954	2.54619	up
A_52_P42857	Ank1	Mus musculus ankyrin 1, erythroid (Ank1), transcript variant 2, mRNA [NM_031158]	NM_031158	0.00905643	2.50095	up
A_52_P209973	Sdhaf2	Mus musculus 9 days embryo whole body cDNA, RIKEN full-length enriched library, clone:D030047J03 product:unclassifiable, full insert sequence. [AK083578]	AK083578	0.03006	2.4831	up
A_51_P509573	Ccl4	Mus musculus chemokine (C-C motif) ligand 4 (Ccl4), mRNA [NM_013652]	NM_013652	0.0488651	2.42314	up
A_51_P455326	Sele	Mus musculus selectin, endothelial cell (Sele), mRNA [NM_011345]	NM_011345	0.0420917	2.41535	up
A_52_P670165	Ccdc42	Mus musculus coiled-coil domain containing 42 (Ccdc42), mRNA [NM_177779]	NM_177779	0.0419346	2.41006	up
A_51_P121086	Vmn1r45	Mus musculus vomeronasal 1 receptor 45 (Vmn1r45), mRNA [NM_011684]	NM_011684	0.0417756	2.40853	up
A_51_P257982	Usp29	Mus musculus ubiquitin specific peptidase 29 (Usp29), mRNA [NM_021323]	NM_021323	0.0491013	2.40204	up
A_51_P277241				0.0305751	2.39814	up
A_51_P234373	Trpc7	Mus musculus transient receptor potential cation channel, subfamily C, member 7 (Trpc7), mRNA [NM_012035]	NM_012035	0.0272884	2.34562	up
A_52_P549427	Mid1	Mus musculus midline 1 (Mid1), transcript variant 2, mRNA [NM_183151]	NM_183151	0.00236282	2.34561	up
A_52_P1163890	A630010A05Rik	Mus musculus RIKEN cDNA A630010A05 gene (A630010A05Rik), non-coding RNA [NR_033556]	NR_033556	0.00619541	2.32676	up
A_52_P95831	Olfr1165-ps	Mus musculus olfactory receptor 1165, pseudogene (Olfr1165-ps), mRNA [NM_146648]	NM_146648	0.0447667	2.30666	up
A_52_P963482		Mus musculus 7 days neonate cerebellum cDNA, RIKEN full-length enriched library, clone:A730042F04 product:unclassifiable, full insert sequence. [AK042944]	AK042944	0.0484541	2.30484	up
A_52_P37980	A030011A13Rik	Mus musculus 6 days neonate skin cDNA, RIKEN full-length enriched library, clone:A030011A13 product:unclassifiable, full insert sequence. [AK037216]	AK037216	0.0162165	2.2933	up
A_51_P495747	Skint9	Mus musculus selection and upkeep of intraepithelial T cells 9 (Skint9), mRNA [NM_177864]	NM_177864	0.0401709	2.29279	up
A_52_P996078		Mus musculus 12 days embryo spinal ganglion cDNA, RIKEN full-length enriched library, clone:D130051P22 product:unclassifiable, full insert sequence. [AK051478]	AK051478	0.0408834	2.28459	up
A_51_P485439		Mus musculus 16 days neonate thymus cDNA, RIKEN full-length enriched library, clone:A130098D12 product:similar to NEPRILYSIN-LIKE PEPTIDASE GAMMA [Mus musculus], full insert sequence. [AK038359]	AK038359	0.0130811	2.28279	up
A_52_P548981				0.0370359	2.28236	up
A_51_P110081	Dmrta2	Mus musculus doublesex and mab-3 related transcription factor like family A2 (Dmrta2), mRNA [NM_172296]	NM_172296	0.0248725	2.28103	up
A_52_P579993		Mus musculus 3 days neonate thymus cDNA, RIKEN full-length enriched library, clone:A630059J06 product:unclassifiable, full insert sequence. [AK042113]	AK042113	0.0184471	2.27951	up
A_51_P299062	Kel	Mus musculus Kell blood group (Kel), mRNA [NM_032540]	NM_032540	0.0458117	2.2746	up
A_51_P427953	Olfr869	Mus musculus olfactory receptor 869 (Olfr869), mRNA [NM_146557]	NM_146557	0.0489655	2.26618	up
A_52_P497174	F830004M19Rik	Mus musculus 15 days embryo head cDNA, RIKEN full-length enriched library, clone:D930017O22 product:unclassifiable, full insert sequence. [AK086277]	AK086277	0.0321758	2.2545	up
A_52_P461786	9530020O07Rik	Mus musculus 11 days embryo head cDNA, RIKEN full-length enriched library, clone:6230416H20 product:weakly similar to 2810428J06RIK PROTEIN [Mus musculus], full insert sequence. [AK031769]	AK031769	0.0471687	2.23867	up
A_52_P972094		Mus musculus 9 days embryo whole body cDNA, RIKEN full-length enriched library, clone:D030065N24 product:unclassifiable, full insert sequence. [AK051074]	AK051074	0.0156192	2.2162	up
A_52_P118771	A230072C01Rik	Mus musculus adult male olfactory brain cDNA, RIKEN full-length enriched library, clone:6430516A12 product:unclassifiable, full insert sequence. [AK032290]	AK032290	0.0484304	2.21228	up
A_52_P606866	Rrm1	Mus musculus 12 days embryo spinal cord cDNA, RIKEN full-length enriched library, clone:C530001L22 product:ribonucleotide reductase M1, full insert sequence. [AK049601]	AK049601	0.034873	2.21087	up
A_52_P137572	Pdzd4	Mus musculus PDZ domain containing 4 (Pdzd4), mRNA [NM_001029868]	NM_001029868	0.0345917	2.17964	up
A_52_P336726				0.02068	2.17184	up
A_52_P506920				0.0448555	2.17145	up
A_51_P315466	1600027J07Rik	Mus musculus adult female placenta cDNA, RIKEN full-length enriched library, clone:1600027J07 product:unclassifiable, full insert sequence. [AK005548]	AK005548	0.0307212	2.17095	up
A_52_P343103	Catsperb	Mus musculus cation channel, sperm-associated, beta (Catsperb), mRNA [NM_173023]	NM_173023	0.0434214	2.16972	up
A_51_P239177	Apol7c	Mus musculus apolipoprotein L 7c (Apol7c), mRNA [NM_175391]	NM_175391	0.0124931	2.16276	up
A_51_P331862	Svs3a	Mus musculus seminal vesicle secretory protein 3A (Svs3a), mRNA [NM_021363]	NM_021363	0.0104874	2.1599	up
A_52_P440621	Rassf10	Mus musculus Ras association (RalGDS/AF-6) domain family (N-terminal) member 10 (Rassf10), mRNA [NM_175279]	NM_175279	0.00526378	2.15782	up
A_51_P509651	Cep55	Mus musculus centrosomal protein 55 (Cep55), transcript variant 2, mRNA [NM_028760]	NM_028760	0.0157374	2.15148	up
A_51_P169305	4930529F22Rik	Mus musculus adult male testis cDNA, RIKEN full-length enriched library, clone:4930529F22 product:A DISINTEGRIN AND METALLOPROTEASE DOMAIN 25 (TESTASE 2) (FRAGMENT) homolog [Mus musculus], full insert sequence. [AK015933]	AK015933	0.0474722	2.13908	up
A_51_P503756	LOC100505358	PREDICTED: Mus musculus hypothetical LOC100505358 (LOC100505358), partial miscRNA [XR_105809]	XR_105809	0.0498903	2.13326	up
A_52_P931133		Mus musculus 0 day neonate eyeball cDNA, RIKEN full-length enriched library, clone:E130109N13 product:unclassifiable, full insert sequence. [AK053561]	AK053561	0.0315126	2.13213	up
A_51_P328416	9330179D12Rik	Mus musculus RIKEN cDNA 9330179D12 gene (9330179D12Rik), transcript variant 1, non-coding RNA [NR_040273]	NR_040273	0.0164538	2.13192	up
A_52_P614741	Btbd11	BTB (POZ) domain containing 11 [Source:MGI Symbol;Acc:MGI:1921257] [ENSMUST00000145323]	AK030864	0.0226535	2.12657	up
A_52_P1052633		Mus musculus 13 days embryo heart cDNA, RIKEN full-length enriched library, clone:D330010H23 product:unclassifiable, full insert sequence. [AK084511]	AK084511	0.0220507	2.12375	up
A_52_P868100		Mus musculus 0 day neonate lung cDNA, RIKEN full-length enriched library, clone:E030038B07 product:unclassifiable, full insert sequence. [AK087240]	AK087240	0.0240712	2.11371	up
A_52_P425971	1700067K01Rik	Mus musculus RIKEN cDNA 1700067K01 gene (1700067K01Rik), mRNA [NM_183097]	NM_183097	0.012518	2.10718	up
A_52_P516904	Spata3	Mus musculus spermatogenesis associated 3 (Spata3), transcript variant 1, mRNA [NM_027029]	NM_027029	0.00325879	2.09869	up
A_52_P802823		Mus musculus adult male diencephalon cDNA, RIKEN full-length enriched library, clone:9330160L15 product:hypothetical protein, full insert sequence. [AK034161]	AK034161	0.0341591	2.09196	up
A_51_P174914	Olfr235	Mus musculus olfactory receptor 235 (Olfr235), mRNA [NM_146686]	NM_146686	0.0153998	2.08075	up
A_52_P192369	Olfr283	Mus musculus olfactory receptor 283 (Olfr283), mRNA [NM_147036]	NM_147036	0.0484282	2.06775	up
A_52_P900770				0.024515	2.06299	up
A_52_P518213	Helz	helicase with zinc finger domain [Source:MGI Symbol;Acc:MGI:1925705] [ENSMUST00000100305]	AK044226	0.00634922	2.05931	up
A_52_P341335	Pan3	Mus musculus 0 day neonate thymus cDNA, RIKEN full-length enriched library, clone:A430027N15 product:unclassifiable, full insert sequence. [AK039912]	AK039912	0.0329905	2.05896	up
A_52_P370299	4933417A18Rik	Mus musculus RIKEN cDNA 4933417A18 gene (4933417A18Rik), mRNA [NM_025750]	NM_025750	0.0355587	2.05604	up
A_52_P15857		predicted gene 15328 [Source:MGI Symbol;Acc:MGI:3705182] [ENSMUST00000144006]	AK085921	0.0279732	2.03489	up
A_52_P1132620		Mus musculus 11 days pregnant adult female ovary and uterus cDNA, RIKEN full-length enriched library, clone:5031404K15 product:unclassifiable, full insert sequence. [AK077230]	AK077230	0.0478672	2.03363	up
A_51_P367673		Mus musculus 0 day neonate cerebellum cDNA, RIKEN full-length enriched library, clone:C230067M14 product:unclassifiable, full insert sequence. [AK082597]	AK082597	0.04936	2.02216	up
A_51_P451106	Brca2	Mus musculus breast cancer 2 (Brca2), transcript variant 2, mRNA [NM_009765]	NM_009765	0.0165015	2.01873	up
A_51_P285256		M.musculus mRNA for Tcell receptor gamma chain. [X03802]	X03802	0.0477795	2.01663	up
A_51_P290556	9430031J16Rik	RIKEN cDNA 9430031J16 gene [Source:MGI Symbol;Acc:MGI:2443135] [ENSMUST00000113491]	AK034747	0.0239496	2.01381	up
A_51_P416356		Mus musculus 12 days embryo embryonic body between diaphragm region and neck cDNA, RIKEN full-length enriched library, clone:9430091L05 product:unclassifiable, full insert sequence. [AK079158]	AK079158	0.0408849	2.01162	up
A_52_P631271	Rerg	RAS-like, estrogen-regulated, growth-inhibitor [Source:MGI Symbol;Acc:MGI:2665139] [ENSMUST00000149100]	AK028025	0.0351579	2.00774	up
A_51_P494078	Prss29	Mus musculus protease, serine, 29 (Prss29), mRNA [NM_053260]	NM_053260	0.0070668	1.99974	up
A_52_P731787		Mus musculus activated spleen cDNA, RIKEN full-length enriched library, clone:F830001P21 product:unclassifiable, full insert sequence. [AK089561]	AK089561	0.0163429	1.99492	up
A_51_P450373	2310068J16Rik	Mus musculus RIKEN cDNA 2310068J16 gene (2310068J16Rik), non-coding RNA [NR_028124]	NR_028124	0.0325529	1.9925	up
A_52_P603630	A830054O04Rik	Mus musculus 10 days neonate cortex cDNA, RIKEN full-length enriched library, clone:A830054O04 product:hypothetical protein, full insert sequence. [AK043939]	AK043939	0.00633052	1.98782	up
A_52_P850805		RIKEN cDNA 4930448D08 gene [Source:MGI Symbol;Acc:MGI:1921921] [ENSMUST00000149958]	AK015414	0.0390747	1.987	up
A_51_P199407	Caln1	Mus musculus calneuron 1 (Caln1), transcript variant 2, mRNA [NM_021371]	NM_021371	0.0033683	1.98508	up
A_52_P204843	4930435E12Rik	Mus musculus RIKEN cDNA 4930435E12 gene (4930435E12Rik), mRNA [NM_029042]	NM_029042	0.019056	1.97937	up
A_52_P1098820	1700016G22Rik	Mus musculus adult male testis cDNA, RIKEN full-length enriched library, clone:1700016G22 product:unclassifiable, full insert sequence. [AK006031]	AK006031	0.0437249	1.97769	up
A_51_P441643	Olfr267	Mus musculus olfactory receptor 267 (Olfr267), mRNA [NM_146920]	NM_146920	0.040976	1.97649	up
A_52_P134305		predicted gene 14144 [Source:MGI Symbol;Acc:MGI:3702160] [ENSMUST00000128602]	AK015363	0.0395186	1.97648	up
A_52_P780		predicted gene 13346 [Source:MGI Symbol;Acc:MGI:3649698] [ENSMUST00000135767]	AK054454	0.0459519	1.97385	up
A_52_P707406		Mus musculus 7 days neonate cerebellum cDNA, RIKEN full-length enriched library, clone:A730006E11 product:unclassifiable, full insert sequence. [AK042563]	AK042563	0.022835	1.97027	up
A_51_P380844	Gm5128	Mus musculus predicted gene 5128 (Gm5128), mRNA [NM_183320]	NM_183320	0.0170284	1.97006	up
A_52_P466200	Fanca	Mus musculus Fanconi anemia, complementation group A (Fanca), mRNA [NM_016925]	NM_016925	0.0104874	1.96758	up
A_52_P267584	Fam185a	family with sequence similarity 185, member A [Source:MGI Symbol;Acc:MGI:2140983] [ENSMUST00000153301]	AK076256	0.0230245	1.9669	up
A_51_P482322	Vmn1r210	Mus musculus vomeronasal 1 receptor 210 (Vmn1r210), mRNA [NM_134235]	NM_134235	0.0203909	1.9662	up
A_52_P1036252		Mus musculus 10 days neonate cerebellum cDNA, RIKEN full-length enriched library, clone:B930075O08 product:unclassifiable, full insert sequence. [AK047488]	AK047488	0.0368839	1.96602	up
A_52_P996156	LOC100502721	PREDICTED: Mus musculus hypothetical protein LOC100502721 (LOC100502721), mRNA [XM_003084847]	XM_003084847	0.0251791	1.96522	up
A_51_P308817	Vmn1r35	Mus musculus vomeronasal 1 receptor 35 (Vmn1r35), mRNA [NM_134167]	NM_134167	0.0102844	1.96148	up
A_52_P380205	AI593442	Mus musculus expressed sequence AI593442 (AI593442), transcript variant 2, mRNA [NM_178906]	NM_178906	0.0425157	1.96011	up
A_52_P281769	Prl3c1	Mus musculus prolactin family 3, subfamily c, member 1 (Prl3c1), transcript variant 1, mRNA [NM_013766]	NM_013766	0.0341842	1.95055	up
A_52_P478072	Ppp2r2b	Mus musculus adult male pituitary gland cDNA, RIKEN full-length enriched library, clone:5330411B11 product:unclassifiable, full insert sequence. [AK030422]	AK030422	0.0138116	1.94331	up
A_52_P239616		Mus musculus 9 days embryo whole body cDNA, RIKEN full-length enriched library, clone:D030021N16 product:unclassifiable, full insert sequence. [AK083466]	AK083466	0.0349662	1.94277	up
A_52_P478281	Slc25a14	Mus musculus 12 days embryo spinal ganglion cDNA, RIKEN full-length enriched library, clone:D130006J18 product:solute carrier family 25 (mitochondrial carrier, brain), member 14, full insert sequence. [AK051145]	AK051145	0.0249408	1.93249	up
A_52_P963374	Spire1	Mus musculus 0 day neonate eyeball cDNA, RIKEN full-length enriched library, clone:E130103J24 product:unclassifiable, full insert sequence. [AK053505]	AK053505	0.0353769	1.92794	up
A_52_P670766	2210415F13Rik	Mus musculus RIKEN cDNA 2210415F13 gene (2210415F13Rik), transcript variant 2, mRNA [NM_027339]	NM_027339	0.0148136	1.92363	up
A_51_P318300		Mus musculus 16 days neonate heart cDNA, RIKEN full-length enriched library, clone:D830021O17 product:unclassifiable, full insert sequence. [AK085877]	AK085877	0.0145891	1.9129	up
A_52_P518352		Mus musculus 10 days neonate cerebellum cDNA, RIKEN full-length enriched library, clone:B930004K07 product:histocompatibility 2, T region locus 18, full insert sequence. [AK046930]	AK046930	0.0462466	1.90299	up
A_51_P265794	Sycp2	Mus musculus synaptonemal complex protein 2 (Sycp2), mRNA [NM_177191]	NM_177191	0.0447535	1.89827	up
A_52_P828639				0.0192717	1.89278	up
A_52_P555410	1700013N18Rik	Mus musculus RIKEN cDNA 1700013N18 gene (1700013N18Rik), non-coding RNA [NR_003639]	NR_003639	0.00418345	1.8882	up
A_51_P235274		Mus musculus adult male hippocampus cDNA, RIKEN full-length enriched library, clone:2900045O20 product:unclassifiable, full insert sequence. [AK013651]	AK013651	0.0129908	1.88799	up
A_52_P67775	Cdh8	Mus musculus 3 days neonate thymus cDNA, RIKEN full-length enriched library, clone:A630032D20 product:cadherin 8, full insert sequence. [AK041720]	AK041720	0.0178291	1.87742	up
A_51_P494315	Olfr1313	Mus musculus olfactory receptor 1313 (Olfr1313), mRNA [NM_207150]	NM_207150	0.0467827	1.87716	up
A_52_P506407	Pira2	Mus musculus paired-Ig-like receptor A2 (Pira2), mRNA [NM_011089]	NM_011089	0.00533111	1.86856	up
A_52_P534537	Ovgp1	Mus musculus oviductal glycoprotein 1 (Ovgp1), mRNA [NM_007696]	NM_007696	0.00738192	1.86646	up
A_51_P220343	Wisp1	Mus musculus WNT1 inducible signaling pathway protein 1 (Wisp1), mRNA [NM_018865]	NM_018865	0.0323911	1.85626	up
A_51_P323195	Atp13a4	Mus musculus ATPase type 13A4 (Atp13a4), transcript variant 2, mRNA [NM_172613]	NM_172613	0.010622	1.85463	up
A_51_P359756	1700007B14Rik	Mus musculus RIKEN cDNA 1700007B14 gene (1700007B14Rik), transcript variant 1, mRNA [NM_001164235]	NM_001164235	0.00797575	1.8537	up
A_51_P295858				0.0203249	1.85215	up
A_52_P223414	Slc13a1	Mus musculus 10 days neonate cerebellum cDNA, RIKEN full-length enriched library, clone:B930093I16 product:solute carrier family 13 (sodium/sulphate symporters), member 1, full insert sequence. [AK047580]	AK047580	0.0301577	1.85029	up
A_51_P386052	4930401B11Rik	Mus musculus adult male testis cDNA, RIKEN full-length enriched library, clone:4930401B11 product:unclassifiable, full insert sequence. [AK015030]	AK015030	0.0491252	1.8489	up
A_52_P260709	Gabrb2	gamma-aminobutyric acid (GABA) A receptor, subunit beta 2 [Source:MGI Symbol;Acc:MGI:95620] [ENSMUST00000143626]	AK034069	0.0271793	1.8473	up
A_52_P595663	D2Ertd750e	Mus musculus DNA segment, Chr 2, ERATO Doi 750, expressed (D2Ertd750e), mRNA [NM_026412]	NM_026412	0.0398539	1.84126	up
A_51_P303097	Scgb3a2	Mus musculus secretoglobin, family 3A, member 2 (Scgb3a2), mRNA [NM_054038]	NM_054038	0.0167927	1.83923	up
A_52_P375464		GB		0.0376448	1.8389	up
A_51_P128807	4930485G23Rik	Mus musculus adult male testis cDNA, RIKEN full-length enriched library, clone:4930485G23 product:unclassifiable, full insert sequence. [AK015626]	AK015626	0.0307104	1.83866	up
A_52_P413684	Tbc1d5	Mus musculus 16 days neonate thymus cDNA, RIKEN full-length enriched library, clone:A130071I18 product:unclassifiable, full insert sequence. [AK038013]	AK038013	0.010045	1.83742	up
A_51_P305681	Ear4	Mus musculus eosinophil-associated, ribonuclease A family, member 4 (Ear4), mRNA [NM_001017422]	NM_001017422	0.0478375	1.83677	up
A_51_P422685	Zmat4	Mus musculus zinc finger, matrin type 4 (Zmat4), mRNA [NM_177086]	NM_177086	0.0300285	1.82844	up
A_52_P347053	Pcsk5	Mus musculus 0 day neonate lung cDNA, RIKEN full-length enriched library, clone:E030046G19 product:proprotein convertase subtilisin/kexin type 5, full insert sequence. [AK087337]	AK087337	0.00803084	1.82678	up
A_52_P1028337		Mus musculus 16 days embryo head cDNA, RIKEN full-length enriched library, clone:C130061H23 product:unclassifiable, full insert sequence. [AK048447]	AK048447	0.0421102	1.82618	up
A_51_P461275	Map6d1	Mus musculus MAP6 domain containing 1 (Map6d1), mRNA [NM_198599]	NM_198599	0.0283972	1.82192	up
A_51_P408649	Shisa2	Mus musculus shisa homolog 2 (Xenopus laevis) (Shisa2), mRNA [NM_145463]	NM_145463	0.0440702	1.82107	up
A_52_P510336	Tfg	Mus musculus adult male hypothalamus cDNA, RIKEN full-length enriched library, clone:A230101M06 product:unclassifiable, full insert sequence. [AK039139]	AK039139	0.0414921	1.80593	up
A_52_P58814	Ppapdc1a	Mus musculus phosphatidic acid phosphatase type 2 domain containing 1A (Ppapdc1a), mRNA [NM_001080963]	NM_001080963	0.0334296	1.80327	up
A_52_P715873	Gm10634	predicted gene 10634 [Source:MGI Symbol;Acc:MGI:3641833] [ENSMUST00000085257]	XM_001473239	0.0214603	1.80266	up
A_52_P405416	Pm20d1	peptidase M20 domain containing 1 [Source:MGI Symbol;Acc:MGI:2442939] [ENSMUST00000048660]	AK028766	0.048813	1.80233	up
A_52_P505357	Phf21a	PHD finger protein 21A [Source:MGI Symbol;Acc:MGI:2384756] [ENSMUST00000160235]	AK089411	0.0096456	1.79803	up
A_52_P274094	Dgkb	Mus musculus adult male olfactory brain cDNA, RIKEN full-length enriched library, clone:6430574F24 product:DIACYLGLYCEROL KINASE, BETA (EC 2.7.1.107) (DIGLYCERIDE KINASE) (DGK- BETA) (DAG KINASE BETA) (90 KDA DIACYLGLYCEROL KINASE) homolog [Rattus norvegicus], full insert sequence. [AK032509]	AK032509	0.0413361	1.78809	up
A_52_P172350	Zfp944	Mus musculus 16 days embryo head cDNA, RIKEN full-length enriched library, clone:C130031H05 product:unclassifiable, full insert sequence. [AK048043]	AK048043	0.0125237	1.78523	up
A_52_P370715		Mus musculus adult male diencephalon cDNA, RIKEN full-length enriched library, clone:9330161J18 product:unclassifiable, full insert sequence. [AK034179]	AK034179	0.0350475	1.78388	up
A_51_P136781	Pnliprp1	Mus musculus pancreatic lipase related protein 1 (Pnliprp1), mRNA [NM_018874]	NM_018874	0.0410217	1.78153	up
A_52_P771373		Mus musculus 16 days embryo head cDNA, RIKEN full-length enriched library, clone:C130044H07 product:unclassifiable, full insert sequence. [AK048266]	AK048266	0.0438638	1.7743	up
A_51_P412318		Mus musculus 12 days embryo spinal ganglion cDNA, RIKEN full-length enriched library, clone:D130057G18 product:unclassifiable, full insert sequence. [AK051563]	AK051563	0.0383454	1.77285	up
A_52_P429826	LOC100503944	PREDICTED: Mus musculus hypothetical LOC100503944 (LOC100503944), partial miscRNA [XR_106259]	XR_106259	0.0463709	1.76644	up
A_52_P333063	Lrrc39	Mus musculus leucine rich repeat containing 39 (Lrrc39), transcript variant 1, mRNA [NM_027321]	NM_027321	0.0427832	1.76521	up
A_51_P131480	Rptor	regulatory associated protein of MTOR, complex 1 [Source:MGI Symbol;Acc:MGI:1921620] [ENSMUST00000127899]	AK016530	0.0422194	1.76267	up
A_52_P811888		Mus musculus activated spleen cDNA, RIKEN full-length enriched library, clone:F830027F09 product:unclassifiable, full insert sequence. [AK089809]	AK089809	0.0258267	1.75977	up
A_52_P490012	Spnb1	Spnb-1=beta-spectrin [mice, reticulocyte, mRNA, 8126 nt]. [S66283]	S66283	0.0238216	1.75796	up
A_51_P457372		Mus musculus 11 days embryo gonad cDNA, RIKEN full-length enriched library, clone:7030405B06 product:unclassifiable, full insert sequence. [AK078564]	AK078564	0.00354477	1.75416	up
A_52_P596419	5031414D18Rik	Mus musculus RIKEN cDNA 5031414D18 gene (5031414D18Rik), mRNA [NM_198642]	NM_198642	0.0459314	1.75404	up
A_52_P360413	Ankra2	Mus musculus activated spleen cDNA, RIKEN full-length enriched library, clone:F830003M02 product:ankyrin repeat, family A (RFXANK-like), 2, full insert sequence. [AK171682]	AK171682	0.0246631	1.74602	up
A_52_P538981		Mus musculus LOC434536, mRNA (cDNA clone MGC:8099 IMAGE:3588650), complete cds. [BC006770]	BC006770	0.00539647	1.74545	up
A_52_P208787	B230217C12Rik	Mus musculus RIKEN cDNA B230217C12 gene (B230217C12Rik), mRNA [NM_001080935]	NM_001080935	0.0138883	1.74228	up
A_52_P340196	Mfn1	Mus musculus mitofusin 1, mRNA (cDNA clone IMAGE:5050592), partial cds. [BC047050]	BC047050	0.012993	1.73364	up
A_52_P242397		RIKEN cDNA 4930512H18 gene [Source:MGI Symbol;Acc:MGI:1922361] [ENSMUST00000133752]	XR_105219	0.0280089	1.73299	up
A_51_P502599	Cyp2c40	Mus musculus cytochrome P450, family 2, subfamily c, polypeptide 40 (Cyp2c40), mRNA [NM_010004]	NM_010004	0.0283959	1.72958	up
A_52_P27803		Mus musculus 0 day neonate cerebellum cDNA, RIKEN full-length enriched library, clone:C230029G10 product:unclassifiable, full insert sequence. [AK082254]	AK082254	0.00863481	1.72908	up
A_51_P440346		Mus musculus 12 days embryo spinal ganglion cDNA, RIKEN full-length enriched library, clone:D130095N05 product:unclassifiable, full insert sequence. [AK051799]	AK051799	0.0377143	1.72352	up
A_51_P510420	Obp1a	Mus musculus odorant binding protein Ia (Obp1a), mRNA [NM_008754]	NM_008754	0.0249638	1.72267	up
A_52_P329670				0.00582496	1.72204	up
A_52_P188172	Synj2	Mus musculus synaptojanin 2 (Synj2), transcript variant 3, mRNA [NM_011523]	NM_011523	0.0226246	1.71357	up
A_52_P1075692		Mus musculus adult male cecum cDNA, RIKEN full-length enriched library, clone:9130004I19 product:unclassifiable, full insert sequence. [AK033575]	AK033575	0.032868	1.71255	up
A_51_P320340	Prph2	Mus musculus peripherin 2 (Prph2), mRNA [NM_008938]	NM_008938	0.0480424	1.70933	up
A_51_P216254	Lipt1	lipoyltransferase 1 [Source:MGI Symbol;Acc:MGI:3645211] [ENSMUST00000041621]	AK048005	0.0291149	1.70494	up
A_51_P473912	Tchhl1	Mus musculus trichohyalin-like 1 (Tchhl1), mRNA [NM_027762]	NM_027762	0.00801136	1.6806	up
A_52_P1146762	9030411M13Rik	Mus musculus adult male colon cDNA, RIKEN full-length enriched library, clone:9030411M13 product:unclassifiable, full insert sequence. [AK018502]	AK018502	0.0412665	1.67717	up
A_52_P43573	A930037O16Rik	Mus musculus adult male corpora quadrigemina cDNA, RIKEN full-length enriched library, clone:B230325O03 product:unclassifiable, full insert sequence. [AK080826]	AK080826	0.0297706	1.67713	up
A_51_P154913	Mctp2	Mus musculus 16 days neonate thymus cDNA, RIKEN full-length enriched library, clone:A130023H07 product:unclassifiable, full insert sequence. [AK037524]	AK037524	0.00510421	1.67357	up
A_52_P379395	Gm5334	Mus musculus predicted pseudogene 5334 (Gm5334), non-coding RNA [NR_003648]	NR_003648	0.0451603	1.67296	up
A_51_P329394	Folr1	Mus musculus folate receptor 1 (adult) (Folr1), mRNA [NM_008034]	NM_008034	0.00849579	1.6711	up
A_52_P351116	Igf1	Mus musculus insulin-like growth factor 1 (Igf1), transcript variant 1, mRNA [NM_010512]	NM_010512	0.0196259	1.66825	up
A_51_P241535	1810011H11Rik	Mus musculus 10 days neonate skin cDNA, RIKEN full-length enriched library, clone:4733401I05 product:hypothetical protein, full insert sequence. [AK014636]	AK014636	0.0136394	1.66069	up
A_51_P401096	Foxp3	Mus musculus forkhead box P3 (Foxp3), transcript variant 2, mRNA [NM_054039]	NM_054039	0.0494112	1.65686	up
A_51_P152585	Xpnpep2	Mus musculus X-prolyl aminopeptidase (aminopeptidase P) 2, membrane-bound (Xpnpep2), transcript variant 1, mRNA [NM_133213]	NM_133213	0.0219187	1.65625	up
A_52_P110534	Ttk	Mus musculus Ttk protein kinase (Ttk), transcript variant 1, mRNA [NM_009445]	NM_009445	0.0447122	1.65471	up
A_51_P133456	Olfr466	Mus musculus olfactory receptor 466 (Olfr466), mRNA [NM_146819]	NM_146819	0.0390494	1.65216	up
A_51_P324287	Kif23	Mus musculus kinesin family member 23 (Kif23), mRNA [NM_024245]	NM_024245	0.038675	1.64987	up
A_51_P291492	Slc7a15	Mus musculus solute carrier family 7 (cationic amino acid transporter, y+ system), member 15 (Slc7a15), transcript variant 2, mRNA [NM_177802]	NM_177802	0.0198746	1.64807	up
A_51_P462029	4930562F07Rik	Mus musculus RIKEN cDNA 4930562F07 gene (4930562F07Rik), transcript variant 1, non-coding RNA [NR_038030]	NR_038030	0.0488172	1.64734	up
A_52_P394850		Mus musculus adult male aorta and vein cDNA, RIKEN full-length enriched library, clone:A530028G21 product:unclassifiable, full insert sequence. [AK040829]	AK040829	0.00952751	1.64731	up
A_51_P370008	Ceacam18	Mus musculus carcinoembryonic antigen-related cell adhesion molecule 18 (Ceacam18), mRNA [NM_028236]	NM_028236	0.0496126	1.64432	up
A_52_P329443	Lix1	Mus musculus limb expression 1 homolog (chicken) (Lix1), mRNA [NM_025681]	NM_025681	0.0300334	1.64179	up
A_52_P819916		Mus musculus adult male olfactory brain cDNA, RIKEN full-length enriched library, clone:6430540O04 product:unclassifiable, full insert sequence. [AK078252]	AK078252	0.0421323	1.6399	up
A_52_P445944	Chsy3	Mus musculus 10 days neonate cortex cDNA, RIKEN full-length enriched library, clone:A830026G02 product:hypothetical protein, full insert sequence. [AK043732]	AK043732	0.0360898	1.63645	up
A_52_P549135	Olfr736	Mus musculus olfactory receptor 736 (Olfr736), mRNA [NM_146666]	NM_146666	0.0243357	1.63611	up
A_52_P578763	Defa1	Mus musculus defensin, alpha 1 (Defa1), mRNA [NM_010031]	NM_010031	0.0129145	1.63358	up
A_51_P301367	P2ry10	Mus musculus purinergic receptor P2Y, G-protein coupled 10 (P2ry10), mRNA [NM_172435]	NM_172435	0.019984	1.63249	up
A_51_P256884	Mtss1l	Mus musculus metastasis suppressor 1-like (Mtss1l), mRNA [NM_198625]	NM_198625	0.0270833	1.62721	up
A_52_P660363	4932441J04Rik	Mus musculus RIKEN cDNA 4932441J04 gene (4932441J04Rik), non-coding RNA [NR_015588]	NR_015588	0.0393591	1.62176	up
A_52_P1195718		Mus musculus 12 days embryo male wolffian duct includes surrounding region cDNA, RIKEN full-length enriched library, clone:6720430F14 product:unclassifiable, full insert sequence. [AK032761]	AK032761	0.0127288	1.62153	up
A_52_P510352	Srgap1	Mus musculus 10 days neonate cerebellum cDNA, RIKEN full-length enriched library, clone:B930042C02 product:unclassifiable, full insert sequence. [AK047250]	AK047250	0.0491434	1.61833	up
A_52_P652560	Chgb	Mus musculus 10 days neonate cortex cDNA, RIKEN full-length enriched library, clone:A830097C24 product:chromogranin B, full insert sequence. [AK044172]	AK044172	0.028487	1.61794	up
A_52_P1179890		Mus musculus adult male hypothalamus cDNA, RIKEN full-length enriched library, clone:A230072E17 product:unclassifiable, full insert sequence. [AK038886]	AK038886	0.0267595	1.61607	up
A_51_P351039	Fgf6	Mus musculus fibroblast growth factor (Fgf6) mRNA, 3' end. [M92416]	M92416	0.0341765	1.61429	up
A_52_P526607	A730017C20Rik	RIKEN cDNA A730017C20 gene [Source:MGI Symbol;Acc:MGI:2442934] [ENSMUST00000154125]	AK048493	0.0163745	1.6122	up
A_52_P194971	Hoxb7	Mus musculus homeobox B7 (Hoxb7), mRNA [NM_010460]	NM_010460	0.0117789	1.61149	up
A_52_P739765	Gm11117	Mus musculus 0 day neonate eyeball cDNA, RIKEN full-length enriched library, clone:E130001K05 product:hypothetical protein, full insert sequence. [AK087374]	AK087374	0.0380093	1.60881	up
A_52_P930128	4631422I05Rik	Mus musculus 0 day neonate skin cDNA, RIKEN full-length enriched library, clone:4631422I05 product:unclassifiable, full insert sequence. [AK014529]	AK014529	0.0261047	1.608	up
A_52_P891936		Mus musculus 16 days embryo head cDNA, RIKEN full-length enriched library, clone:C130085F16 product:unclassifiable, full insert sequence. [AK048602]	AK048602	0.0308895	1.60794	up
A_51_P367037		Mus musculus 10 days neonate medulla oblongata cDNA, RIKEN full-length enriched library, clone:B830003C01 product:hypothetical Lysine-rich region containing protein, full insert sequence. [AK046775]	AK046775	0.0317763	1.60574	up
A_52_P742125		predicted gene 12927 [Source:MGI Symbol;Acc:MGI:3651776] [ENSMUST00000150252]	BX521740	0.0429067	1.59651	up
A_52_P360351	C920008N22Rik	Mus musculus 2 days neonate thymus thymic cells cDNA, RIKEN full-length enriched library, clone:C920008N22 product:unclassifiable, full insert sequence. [AK083336]	AK083336	0.0495434	1.59525	up
A_52_P649419	3110052M02Rik	Mus musculus 16 days neonate cerebellum cDNA, RIKEN full-length enriched library, clone:9630012B19 product:unclassifiable, full insert sequence. [AK162561]	AK162561	0.00439465	1.58966	up
A_52_P221057				0.0160754	1.5828	up
A_52_P294540	Nalcn	Mus musculus sodium leak channel, non-selective (Nalcn), mRNA [NM_177393]	NM_177393	0.0456175	1.58036	up
A_51_P417991	Ednra	Mus musculus 13 days embryo heart cDNA, RIKEN full-length enriched library, clone:D330022C23 product:unclassifiable, full insert sequence. [AK052292]	AK052292	0.025021	1.57816	up
A_51_P209477	Olfr815	Mus musculus olfactory receptor 815 (Olfr815), mRNA [NM_146670]	NM_146670	0.0335095	1.57572	up
A_52_P614832	A330023F24Rik	Mus musculus RIKEN cDNA A330023F24 gene (A330023F24Rik), non-coding RNA [NR_015566]	NR_015566	0.0493507	1.57401	up
A_52_P932189		Mus musculus adult male adrenal gland cDNA, RIKEN full-length enriched library, clone:7330439I17 product:unclassifiable, full insert sequence. [AK078656]	AK078656	0.0243218	1.57301	up
A_51_P122217	Fam65b	Mus musculus family with sequence similarity 65, member B (Fam65b), transcript variant 1, mRNA [NM_029679]	NM_029679	0.0124509	1.56712	up
A_52_P891216		Mus musculus adult male corpora quadrigemina cDNA, RIKEN full-length enriched library, clone:B230218C05 product:unclassifiable, full insert sequence. [AK045647]	AK045647	0.0443672	1.56685	up
A_52_P384310	Camk1d	Mus musculus calcium/calmodulin-dependent protein kinase ID (Camk1d), mRNA [NM_177343]	NM_177343	0.0127723	1.55884	up
A_52_P674087	Prtg	Mus musculus protogenin homolog (Gallus gallus) (Prtg), mRNA [NM_175485]	NM_175485	0.0049513	1.55399	up
A_51_P106455	Nr0b1	Mus musculus nuclear receptor subfamily 0, group B, member 1 (Nr0b1), mRNA [NM_007430]	NM_007430	0.0341512	1.55171	up
A_51_P245865	C130098B18Rik	Mus musculus 16 days embryo head cDNA, RIKEN full-length enriched library, clone:C130098B18 product:unclassifiable, full insert sequence. [AK082042]	AK082042	0.00336384	1.55109	up
A_52_P677423		Q5DBE9_SCHJA (Q5DBE9) SJCHGC01974 protein, partial (30%) [TC1712539]		0.028579	1.54995	up
A_51_P311048	Tgfbrap1	transforming growth factor, beta receptor associated protein 1 [Source:MGI Symbol;Acc:MGI:2447427] [ENSMUST00000114756]	AK051333	0.0043848	1.54492	up
A_52_P618427	Pdgfb	Mus musculus platelet derived growth factor, B polypeptide (Pdgfb), mRNA [NM_011057]	NM_011057	0.0227811	1.54462	up
A_52_P80965	Sephs1	Mus musculus selenophosphate synthetase 1 (Sephs1), mRNA [NM_175400]	NM_175400	0.0294906	1.54002	up
A_52_P198885	Slc14a2	Mus musculus solute carrier family 14 (urea transporter), member 2 (Slc14a2), transcript variant 1, mRNA [NM_207651]	NM_207651	0.0358461	1.53996	up
A_52_P38366		RIKEN cDNA 5530401A14 gene [Source:MGI Symbol;Acc:MGI:1918638] [ENSMUST00000126433]	AK029248	0.00323515	1.53476	up
A_52_P271552	C030015D19Rik	Mus musculus adult male corpora quadrigemina cDNA, RIKEN full-length enriched library, clone:B230311O12 product:unclassifiable, full insert sequence. [AK045808]	AK045808	0.0420038	1.53038	up
A_52_P365412		Mus musculus adult male urinary bladder cDNA, RIKEN full-length enriched library, clone:9530089C04 product:zinc finger protein 235, full insert sequence. [AK035685]	AK035685	0.0106988	1.52935	up
A_52_P676589	Fzd8	Mus musculus 12 days embryo embryonic body between diaphragm region and neck cDNA, RIKEN full-length enriched library, clone:9430006K02 product:inferred: transmembrane receptor {Mus musculus}; frizzled homolog 8 (Drosophila) homolog {GNF expression}, full insert sequence. [AK034561]	AK034561	0.0147424	1.5266	up
A_51_P230579		RIKEN cDNA 1700128E19 gene [Source:MGI Symbol;Acc:MGI:1920868] [ENSMUST00000134409]	AK007309	0.0386968	1.52492	up
A_52_P25774	Grm8	Mus musculus glutamate receptor, metabotropic 8 (Grm8), mRNA [NM_008174]	NM_008174	0.0176452	1.52488	up
A_52_P33067		Mus musculus adult male aorta and vein cDNA, RIKEN full-length enriched library, clone:A530073K21 product:unclassifiable, full insert sequence. [AK080164]	AK080164	0.0173075	1.5214	up
A_52_P478790		Q9ERK2_MOUSE (Q9ERK2) Neprilysin-like peptidase gamma, partial (4%) [TC1669512]		0.0243555	1.52065	up
A_51_P249777	Vangl2	Mus musculus vang-like 2 (van gogh, Drosophila) (Vangl2), mRNA [NM_033509]	NM_033509	0.0451885	1.51888	up
A_52_P381484	Spon2	Mus musculus spondin 2, extracellular matrix protein (Spon2), mRNA [NM_133903]	NM_133903	0.0299847	1.5179	up
A_52_P177554	Mboat2	Mus musculus 13 days embryo male testis cDNA, RIKEN full-length enriched library, clone:6030487B18 product:unclassifiable, full insert sequence. [AK031682]	AK031682	0.0366037	1.51716	up
A_52_P1189908		Q6QZQ4_RAT (Q6QZQ4) VMAC, partial (8%) [TC1752066]		0.0435296	1.51425	up
A_52_P956292	4933400C23	Mus musculus adult male testis cDNA, RIKEN full-length enriched library, clone:4933400C23 product:unclassifiable, full insert sequence. [AK077069]	AK077069	0.0485193	1.51161	up
A_52_P194531				0.0354839	1.51109	up
A_51_P515532	Tmem200a	Mus musculus transmembrane protein 200A (Tmem200a), mRNA [NM_029881]	NM_029881	0.0392248	1.51033	up
A_51_P423743	Cldn6	Mus musculus claudin 6 (Cldn6), mRNA [NM_018777]	NM_018777	0.0157803	1.50485	up
A_52_P550734	Kifc5b	Mus musculus kinesin family member C5B (Kifc5b), mRNA [NM_053173]	NM_053173	0.0326728	1.50471	up
A_52_P544302		predicted gene 7008 [Source:MGI Symbol;Acc:MGI:3647211] [ENSMUST00000171356]	XR_105473	0.0295309	1.50465	up
A_52_P554506	Dnajc11	DnaJ (Hsp40) homolog, subfamily C, member 11 [Source:MGI Symbol;Acc:MGI:2443386] [ENSMUST00000103200]	AK089983	0.00184815	1.50276	up
A_52_P73498	Wdr61	WD repeat domain 61 [Source:MGI Symbol;Acc:MGI:1917493] [ENSMUST00000170032]	AK077037	0.00403138	3.83834	down
A_51_P486681	Ap3b2	Mus musculus adaptor-related protein complex 3, beta 2 subunit (Ap3b2), mRNA [NM_021492]	NM_021492	0.00248408	3.54527	down
A_52_P397438		RIKEN cDNA 5330416C01 gene [Source:MGI Symbol;Acc:MGI:2685378] [ENSMUST00000123535]	XR_105578	0.0135061	3.47425	down
A_52_P511858	Mast4	M.musculus partial cochlear mRNA (clone 170A9T). [Z78146]	Z78146	0.0344561	3.42965	down
A_52_P153479	Nsun6	Mus musculus NOL1/NOP2/Sun domain family member 6 (Nsun6), transcript variant 3, mRNA [NM_001165942]	NM_001165942	0.0460318	3.40818	down
A_51_P342106		methyltransferase like 4, pseudogene 1 [Source:MGI Symbol;Acc:MGI:3779337] [ENSMUST00000130218]	AK016064	0.0131866	3.37322	down
A_51_P349652	Lao1	Mus musculus L-amino acid oxidase 1 (Lao1), mRNA [NM_133892]	NM_133892	0.00838421	3.34307	down
A_51_P162124	2700090O03Rik	Mus musculus RIKEN cDNA 2700090O03 gene (2700090O03Rik), mRNA [NM_001206849]	NM_001206849	0.00939067	3.27362	down
A_51_P226542	Rpusd2	Mus musculus RNA pseudouridylate synthase domain containing 2 (Rpusd2), mRNA [NM_173450]	NM_173450	0.027236	3.25185	down
A_52_P1180267	Cdc26	Mus musculus 10 days neonate skin cDNA, RIKEN full-length enriched library, clone:4732467D23 product:unclassifiable, full insert sequence. [AK028893]	AK028893	0.00103444	3.21752	down
A_52_P811991	LOC100503399	PREDICTED: Mus musculus hypothetical LOC100503399 (LOC100503399), partial miscRNA [XR_104541]	XR_104541	0.0340276	3.12384	down
A_51_P253691		Mus musculus 12 days embryo eyeball cDNA, RIKEN full-length enriched library, clone:D230030I18 product:unclassifiable, full insert sequence. [AK084357]	AK084357	0.0358517	3.07673	down
A_51_P431800		Mus musculus 13 days embryo male testis cDNA, RIKEN full-length enriched library, clone:6030462P05 product:unclassifiable, full insert sequence. [AK031619]	AK031619	0.0207727	3.06591	down
A_52_P923893	C130057D09Rik	Mus musculus 16 days embryo head cDNA, RIKEN full-length enriched library, clone:C130057D09 product:unclassifiable, full insert sequence. [AK081630]	AK081630	0.0306495	2.98216	down
A_51_P204196	4933434C23Rik	Mus musculus adult male testis cDNA, RIKEN full-length enriched library, clone:4933434C23 product:unclassifiable, full insert sequence. [AK017052]	AK017052	0.021141	2.84507	down
A_51_P128186	Olfr883	Mus musculus olfactory receptor 883 (Olfr883), mRNA [NM_146419]	NM_146419	0.0109607	2.81625	down
A_52_P1003937		Mus musculus 16 days neonate thymus cDNA, RIKEN full-length enriched library, clone:A130060H06 product:unclassifiable, full insert sequence. [AK037893]	AK037893	0.0466652	2.77175	down
A_51_P169659	Tbx15	Mus musculus T-box 15 (Tbx15), mRNA [NM_009323]	NM_009323	0.0433808	2.73719	down
A_52_P105736	LOC100503774	PREDICTED: Mus musculus hypothetical LOC100503774 (LOC100503774), partial miscRNA [XR_105444]	XR_105444	0.0358609	2.71102	down
A_52_P353155	Nlrp9b	Mus musculus NLR family, pyrin domain containing 9B (Nlrp9b), mRNA [NM_194058]	NM_194058	0.0493007	2.67881	down
A_51_P308227	Mpp7	Mus musculus adult female vagina cDNA, RIKEN full-length enriched library, clone:9930030A17 product:CDNA FLJ32798 FIS, CLONE TESTI2002498, MODERATELY SIMILAR TO DANIO RERIO P55-RELATED MAGUK PROTEIN DLG3 (DLG3) MRNA homolog [Homo sapiens], full insert sequence. [AK036956]	AK036956	0.0119107	2.61801	down
A_51_P431329	Car3	Mus musculus carbonic anhydrase 3 (Car3), mRNA [NM_007606]	NM_007606	0.0402656	2.61424	down
A_52_P803823		Mus musculus 13 days embryo male testis cDNA, RIKEN full-length enriched library, clone:6030426L02 product:retinoblastoma binding protein 2, full insert sequence. [AK077900]	AK077900	0.03155	2.60131	down
A_51_P334335	Isl2	Mus musculus insulin related protein 2 (islet 2) (Isl2), mRNA [NM_027397]	NM_027397	0.0260159	2.58455	down
A_52_P31641	Tmem145	Mus musculus transmembrane protein 145 (Tmem145), mRNA [NM_183311]	NM_183311	0.0104465	2.55631	down
A_51_P426994	Nars2	Mus musculus asparaginyl-tRNA synthetase 2 (mitochondrial)(putative) (Nars2), nuclear gene encoding mitochondrial protein, mRNA [NM_153591]	NM_153591	0.0135065	2.53748	down
A_52_P619045	Htr3b	Mus musculus 5-hydroxytryptamine (serotonin) receptor 3B (Htr3b), mRNA [NM_020274]	NM_020274	0.0252799	2.50999	down
A_52_P525207	C130073F10Rik	PREDICTED: Mus musculus RIKEN cDNA C130073F10 gene (C130073F10Rik), miscRNA [XR_035215]	XR_035215	0.0230546	2.46314	down
A_52_P301092	Cdc123	Mus musculus 10 days neonate cerebellum cDNA, RIKEN full-length enriched library, clone:B930046O17 product:unclassifiable, full insert sequence. [AK047302]	AK047302	0.0254369	2.46138	down
A_52_P916092		Mus musculus 0 day neonate cerebellum cDNA, RIKEN full-length enriched library, clone:C230040I21 product:unclassifiable, full insert sequence. [AK082362]	AK082362	0.00513817	2.44639	down
A_52_P564286		RIKEN cDNA 5930422O12 gene [Source:MGI Symbol;Acc:MGI:2442538] [ENSMUST00000059351]	XR_105206	0.0302857	2.42098	down
A_51_P479818	Lonrf3	Mus musculus LON peptidase N-terminal domain and ring finger 3 (Lonrf3), mRNA [NM_028894]	NM_028894	0.00854769	2.41781	down
A_52_P988690		Mus musculus adult male urinary bladder cDNA, RIKEN full-length enriched library, clone:9530015K20 product:unclassifiable, full insert sequence. [AK079190]	AK079190	0.0290664	2.40088	down
A_51_P389770		RIKEN cDNA 1700111E14 gene [Source:MGI Symbol;Acc:MGI:1920835] [ENSMUST00000031863]	XR_104983	0.0157014	2.39455	down
A_51_P476169	Sfrp5	Mus musculus secreted frizzled-related sequence protein 5 (Sfrp5), mRNA [NM_018780]	NM_018780	0.022304	2.37448	down
A_51_P158915		Mus musculus 13 days embryo heart cDNA, RIKEN full-length enriched library, clone:D330040F03 product:unclassifiable, full insert sequence. [AK084762]	AK084762	0.0282526	2.37018	down
A_51_P407811	Olfr140	Mus musculus olfactory receptor 140 (Olfr140), mRNA [NM_020515]	NM_020515	0.0307628	2.36082	down
A_52_P843701		Mus musculus 9.5 days embryo parthenogenote cDNA, RIKEN full-length enriched library, clone:B130001F02 product:unclassifiable, full insert sequence. [AK080770]	AK080770	0.0344178	2.33502	down
A_51_P358722	Lancl3	Mus musculus LanC lantibiotic synthetase component C-like 3 (bacterial) (Lancl3), mRNA [NM_173414]	NM_173414	0.0250399	2.30671	down
A_52_P333719	Omt2b	Mus musculus oocyte maturation, beta (Omt2b), mRNA [NM_205822]	NM_205822	0.0250993	2.30552	down
A_51_P486569	Olfr1347	Mus musculus olfactory receptor 1347 (Olfr1347), mRNA [NM_146385]	NM_146385	0.0180991	2.29781	down
A_52_P499773	Ppp1r14c	Mus musculus 10 days neonate cerebellum cDNA, RIKEN full-length enriched library, clone:B930099C03 product:SEROLOGICALLY DEFINED BREAST CANCER ANTIGEN NY-BR-81 (FRAGMENT) homolog [Homo sapiens], full insert sequence. [AK047607]	AK047607	0.0375474	2.27374	down
A_51_P471798	Ppig	Mus musculus peptidyl-prolyl isomerase G (cyclophilin G) (Ppig), mRNA [NM_001081086]	NM_001081086	0.0170775	2.20883	down
A_52_P89259	Xpo1	Mus musculus 12 days embryo eyeball cDNA, RIKEN full-length enriched library, clone:D230034M16 product:unclassifiable, full insert sequence. [AK052007]	AK052007	0.0192818	2.20425	down
A_52_P931868		Mus musculus 16 days embryo head cDNA, RIKEN full-length enriched library, clone:C130018D01 product:similar to ORF4 PROTEIN [Rattus norvegicus], full insert sequence. [AK081442]	AK081442	0.0106834	2.19574	down
A_52_P308843	2810030E01Rik	Mus musculus RIKEN cDNA 2810030E01 gene (2810030E01Rik), mRNA [NM_028317]	NM_028317	0.0198636	2.17884	down
A_51_P256337	Mbd2	methyl-CpG binding domain protein 2 [Source:MGI Symbol;Acc:MGI:1333813] [ENSMUST00000127260]	AF072244	0.0100344	2.1678	down
A_51_P356775	2310068C19Rik	Mus musculus adult male tongue cDNA, RIKEN full-length enriched library, clone:2310068C19 product:unclassifiable, full insert sequence. [AK010104]	AK010104	0.00992631	2.16472	down
A_52_P536896		Mus musculus 13 days embryo male testis cDNA, RIKEN full-length enriched library, clone:6030460I07 product:unclassifiable, full insert sequence. [AK031611]	AK031611	0.0420282	2.14226	down
A_51_P388490	Rorb	RAR-related orphan receptor beta [Source:MGI Symbol;Acc:MGI:1343464] [ENSMUST00000147907]	AK044421	0.0299668	2.12586	down
A_52_P399088	Ankrd34b	Mus musculus ankyrin repeat domain 34B (Ankrd34b), mRNA [NM_175455]	NM_175455	0.0297077	2.11581	down
A_52_P604243	Ppp1r14c	Mus musculus 7 days neonate cerebellum cDNA, RIKEN full-length enriched library, clone:A730044E14 product:SEROLOGICALLY DEFINED BREAST CANCER ANTIGEN NY-BR-81 (FRAGMENT) homolog [Homo sapiens], full insert sequence. [AK042973]	AK042973	0.0469508	2.11064	down
A_51_P254122	Zfp92	Mus musculus zinc finger protein 92 (Zfp92), mRNA [NM_009566]	NM_009566	0.0474585	2.10841	down
A_52_P309166	St6galnac5	Mus musculus ST6 (alpha-N-acetyl-neuraminyl-2,3-beta-galactosyl-1,3)-N-acetylgalactosaminide alpha-2,6-sialyltransferase 5 (St6galnac5), mRNA [NM_012028]	NM_012028	0.0475636	2.09267	down
A_51_P325862	Hrasls	Mus musculus HRAS-like suppressor (Hrasls), mRNA [NM_013751]	NM_013751	0.035424	2.08915	down
A_52_P996561		Mus musculus 0 day neonate kidney cDNA, RIKEN full-length enriched library, clone:D630047J16 product:unclassifiable, full insert sequence. [AK085615]	AK085615	0.0435078	2.08172	down
A_52_P181943	Cdh4	Mus musculus cadherin 4 (Cdh4), mRNA [NM_009867]	NM_009867	0.0270606	2.06365	down
A_51_P296352	Cacna1f	Mus musculus calcium channel, voltage-dependent, alpha 1F subunit (Cacna1f), mRNA [NM_019582]	NM_019582	0.0336041	2.05777	down
A_52_P747541	Gm6287	Mus musculus 16 days embryo head cDNA, RIKEN full-length enriched library, clone:C130018I06 product:unclassifiable, full insert sequence. [AK081446]	AK081446	0.0209906	2.057	down
A_52_P558302		Mus musculus 16 days neonate thymus cDNA, RIKEN full-length enriched library, clone:A130067H22 product:unclassifiable, full insert sequence. [AK079498]	AK079498	0.0369115	2.05527	down
A_52_P867809		Mus musculus 2 days pregnant adult female ovary cDNA, RIKEN full-length enriched library, clone:E330037N20 product:hypothetical protein, full insert sequence. [AK087894]	AK087894	0.0192395	2.04585	down
A_52_P819356		Mus musculus 3 days neonate thymus cDNA, RIKEN full-length enriched library, clone:A630029O19 product:unclassifiable, full insert sequence. [AK041684]	AK041684	0.0180007	2.04456	down
A_52_P217690	Serpinb6a	serine (or cysteine) peptidase inhibitor, clade B, member 6a [Source:MGI Symbol;Acc:MGI:103123] [ENSMUST00000171985]	AK033731	0.0105056	2.04216	down
A_51_P456114	9930013L23Rik	Mus musculus adult male medulla oblongata cDNA, RIKEN full-length enriched library, clone:6330404C01 product:hypothetical protein, full insert sequence. [AK018112]	AK018112	0.0385389	2.03249	down
A_52_P939223	A530058N18Rik	Mus musculus adult retina cDNA, RIKEN full-length enriched library, clone:A930038M08 product:unclassifiable, full insert sequence. [AK044743]	AK044743	0.0328649	2.01288	down
A_52_P563076				0.0103429	2.00575	down
A_52_P246255	Cyp2a4	Mus musculus cytochrome P450, family 2, subfamily a, polypeptide 4 (Cyp2a4), mRNA [NM_009997]	NM_009997	0.0454236	1.99586	down
A_51_P200034	A030003K21Rik	Mus musculus 6 days neonate skin cDNA, RIKEN full-length enriched library, clone:A030003K21 product:unclassifiable, full insert sequence. [AK020691]	AK020691	0.0407333	1.98275	down
A_52_P142827	Slc38a11	solute carrier family 38, member 11 [Source:MGI Symbol;Acc:MGI:2443383] [ENSMUST00000145583]	AK041015	0.0485375	1.98145	down
A_52_P282200	Dock8	Mus musculus adult male urinary bladder cDNA, RIKEN full-length enriched library, clone:9530019D10 product:hypothetical protein, full insert sequence. [AK035336]	AK035336	0.0134785	1.97816	down
A_52_P924229		Mus musculus 10 days lactation, adult female mammary gland cDNA, RIKEN full-length enriched library, clone:D730008G07 product:unclassifiable, full insert sequence. [AK085674]	AK085674	0.0422748	1.97449	down
A_52_P505697				0.00919446	1.97411	down
A_51_P205997		Mus musculus 10 days neonate medulla oblongata cDNA, RIKEN full-length enriched library, clone:B830040D20 product:unclassifiable, full insert sequence. [AK046870]	AK046870	0.0045051	1.96259	down
A_52_P420500	Cry1	Mus musculus cryptochrome 1 (photolyase-like) (Cry1), mRNA [NM_007771]	NM_007771	0.0113848	1.96177	down
A_52_P156372	Agtpbp1	ATP/GTP binding protein 1 [Source:MGI Symbol;Acc:MGI:2159437] [ENSMUST00000165477]	AK051467	0.000135413	1.94935	down
A_51_P458451	Adipoq	Mus musculus adiponectin, C1Q and collagen domain containing (Adipoq), mRNA [NM_009605]	NM_009605	0.0345306	1.94754	down
A_52_P564166	Myom1	Mus musculus adult male aorta and vein cDNA, RIKEN full-length enriched library, clone:A530063G14 product:myomesin 1, full insert sequence. [AK041025]	AK041025	0.0226795	1.93329	down
A_51_P147213	3300002I08Rik	Mus musculus RIKEN cDNA 3300002I08 gene (3300002I08Rik), mRNA [NM_027017]	NM_027017	0.0462846	1.92796	down
A_51_P129038	Bfsp1	Mus musculus beaded filament structural protein 1, in lens-CP94 (Bfsp1), mRNA [NM_009751]	NM_009751	0.0117622	1.91941	down
A_51_P386415	9430027B09Rik	Mus musculus 12 days embryo embryonic body between diaphragm region and neck cDNA, RIKEN full-length enriched library, clone:9430027B09 product:unclassifiable, full insert sequence. [AK020441]	AK020441	0.0223505	1.918	down
A_52_P246252	Cyp2a5	Mus musculus cytochrome P450, family 2, subfamily a, polypeptide 5 (Cyp2a5), mRNA [NM_007812]	NM_007812	0.04335	1.91691	down
A_52_P186751	BC061237	Mus musculus cDNA sequence BC061237 (BC061237), mRNA [NM_198677]	NM_198677	0.0460384	1.91356	down
A_52_P470037	Khdrbs2	Mus musculus 16 days embryo head cDNA, RIKEN full-length enriched library, clone:C130069G03 product:SLM-1 homolog [Mus musculus], full insert sequence. [AK048524]	AK048524	0.0271534	1.90916	down
A_51_P344499	Zfp748	Mus musculus zinc finger protein 748 (Zfp748), transcript variant 2, mRNA [NM_183145]	NM_183145	0.0468897	1.90885	down
A_52_P456653	Phf3	PHD finger protein 3 [Source:MGI Symbol;Acc:MGI:2446126] [ENSMUST00000046443]	AK045780	0.0457327	1.90285	down
A_52_P652289	Snrpa1	small nuclear ribonucleoprotein polypeptide A' [Source:MGI Symbol;Acc:MGI:1916231] [ENSMUST00000139082]	AK032921	0.0332941	1.90213	down
A_52_P34979	Epc1	Mus musculus enhancer of polycomb homolog 1 (Drosophila), mRNA (cDNA clone IMAGE:6413718), complete cds. [BC055805]	BC055805	0.0206463	1.89334	down
A_51_P171711	Cacna2d2	Mus musculus calcium channel, voltage-dependent, alpha 2/delta subunit 2 (Cacna2d2), transcript variant 2, mRNA [NM_020263]	NM_020263	0.0461789	1.89203	down
A_52_P147933		Mus musculus 0 day neonate thymus cDNA, RIKEN full-length enriched library, clone:A430050J01 product:inferred: thyroid hormone receptor-associated protein complex component TRAP240 {Homo sapiens}, full insert sequence. [AK040046]	AK040046	0.0223734	1.89146	down
A_51_P377154	Cyp2a4	Mus musculus cytochrome P450, family 2, subfamily a, polypeptide 4 (Cyp2a4), mRNA [NM_009997]	NM_009997	0.0316854	1.88908	down
A_52_P65480	Pcdhga4	Mus musculus protocadherin gamma subfamily A, 4 (Pcdhga4), mRNA [NM_033587]	NM_033587	0.0409856	1.88524	down
A_52_P470451	Mdh1	Mus musculus 8 days embryo whole body cDNA, RIKEN full-length enriched library, clone:5730556L21 product:unclassifiable, full insert sequence. [AK077724]	AK077724	0.032143	1.87469	down
A_51_P435103	8030453O22Rik	Mus musculus 15 days embryo male testis cDNA, RIKEN full-length enriched library, clone:8030453O22 product:unclassifiable, full insert sequence. [AK020207]	AK020207	0.0455009	1.87445	down
A_52_P367017	Grin2b	Mus musculus glutamate receptor, ionotropic, NMDA2B (epsilon 2) (Grin2b), mRNA [NM_008171]	NM_008171	0.037652	1.8738	down
A_52_P424308	Sybu	Mus musculus syntabulin (syntaxin-interacting) (Sybu), transcript variant a, mRNA [NM_176998]	NM_176998	0.00416024	1.85485	down
A_51_P431785	Myom2	Mus musculus myomesin 2 (Myom2), mRNA [NM_008664]	NM_008664	0.0479232	1.84908	down
A_51_P240425	Olfr918	Mus musculus olfactory receptor 918 (Olfr918), mRNA [NM_146375]	NM_146375	0.047378	1.84811	down
A_52_P779154		Mus musculus 12 days embryo eyeball cDNA, RIKEN full-length enriched library, clone:D230004F15 product:unclassifiable, full insert sequence. [AK051813]	AK051813	0.0486279	1.84726	down
A_51_P201400	Olfr912	Mus musculus olfactory receptor 912 (Olfr912), mRNA [NM_146810]	NM_146810	0.0252231	1.83284	down
A_52_P164394	Fktn	Mus musculus fukutin (Fktn), mRNA [NM_139309]	NM_139309	0.00522027	1.82872	down
A_52_P1140788	Gm10404	Mus musculus 8 days embryo whole body cDNA, RIKEN full-length enriched library, clone:5730437O09 product:hypothetical protein, full insert sequence. [AK077526]	AK077526	0.0414859	1.82652	down
A_51_P124647	3200002M19Rik	RIKEN cDNA 3200002M19 gene [Source:MGI Symbol;Acc:MGI:1922680] [ENSMUST00000168375]	AK018169	0.0164531	1.82112	down
A_51_P284177	Akr1c14	Mus musculus aldo-keto reductase family 1, member C14 (Akr1c14), mRNA [NM_134072]	NM_134072	0.0444734	1.81968	down
A_52_P707394		Mus musculus 2 days pregnant adult female ovary cDNA, RIKEN full-length enriched library, clone:E330014H18 product:hypothetical Cysteine-rich region profile/Histidine-rich region profile containing protein, full insert sequence. [AK054314]	AK054314	0.0350838	1.81194	down
A_51_P137322	Cck	Mus musculus cholecystokinin (Cck), mRNA [NM_031161]	NM_031161	0.00974791	1.8088	down
A_52_P105206	Cdadc1	Mus musculus 3 days neonate thymus cDNA, RIKEN full-length enriched library, clone:A630096H02 product:SIMILAR TO PROTEIN KINASE NYD-SP15 homolog [Mus musculus], full insert sequence. [AK042494]	AK042494	0.0486	1.80162	down
A_52_P564827	LOC100505332	PREDICTED: Mus musculus hypothetical LOC100505332 (LOC100505332), partial miscRNA [XR_105896]	XR_105896	0.000655078	1.79779	down
A_52_P401800	Btnl3	Mus musculus butyrophilin-like 3 (Btnl3), mRNA [NM_001111094]	NM_001111094	0.0499212	1.78795	down
A_52_P786882		Mus musculus 16 days neonate cerebellum cDNA, RIKEN full-length enriched library, clone:9630047G21 product:hypothetical protein, full insert sequence. [AK036235]	AK036235	0.0330001	1.78473	down
A_51_P281900				0.0447817	1.77563	down
A_51_P283456	Cyp2e1	Mus musculus cytochrome P450, family 2, subfamily e, polypeptide 1 (Cyp2e1), mRNA [NM_021282]	NM_021282	0.0258064	1.76233	down
A_51_P356695	Krtap16-1	Mus musculus keratin associated protein 16-1 (Krtap16-1), mRNA [NM_130870]	NM_130870	0.00404173	1.76161	down
A_52_P161417	C730027H18Rik	Mus musculus RIKEN cDNA C730027H18 gene (C730027H18Rik), non-coding RNA [NR_038040]	NR_038040	0.041001	1.75173	down
A_52_P130578				0.0316551	1.75069	down
A_51_P112833	Pkd1l2	polycystic kidney disease 1 like 2 [Source:MGI Symbol;Acc:MGI:2664668] [ENSMUST00000160449]	AK007293	0.0362596	1.7505	down
A_52_P212334	Dep1	Mus musculus 12 days embryo embryonic body between diaphragm region and neck cDNA, RIKEN full-length enriched library, clone:9430014N24 product:diabetic embryopathy 1, full insert sequence. [AK034614]	AK034614	0.0207369	1.74927	down
A_51_P169476	Mcpt1	Mus musculus mast cell protease 1 (Mcpt1), mRNA [NM_008570]	NM_008570	0.00254176	1.7347	down
A_52_P653613	Fbxw14	Mus musculus F-box and WD-40 domain protein 14 (Fbxw14), mRNA [NM_015793]	NM_015793	0.0358584	1.72719	down
A_51_P396432		Mus musculus heterochromatin protein 1 alpha mRNA, complete cds. [AF216290]	AF216290	0.0266432	1.72068	down
A_52_P493965	Gucy1a3	Mus musculus 13 days embryo male testis cDNA, RIKEN full-length enriched library, clone:6030404P15 product:guanylate cyclase 1, soluble, alpha 3, full insert sequence. [AK031305]	AK031305	0.0438896	1.71495	down
A_52_P639860				0.0476024	1.70945	down
A_52_P1188189		Mus musculus 15 days embryo head cDNA, RIKEN full-length enriched library, clone:D930029O04 product:unclassifiable, full insert sequence. [AK053038]	AK053038	0.0298806	1.7073	down
A_51_P264444	Ralgapa2	Ral GTPase activating protein, alpha subunit 2 (catalytic) [Source:MGI Symbol;Acc:MGI:3036245] [ENSMUST00000109982]	AK038838	0.0310077	1.70508	down
A_52_P1125306				0.0348583	1.70384	down
A_51_P361318	Gzmg	Mus musculus granzyme G (Gzmg), mRNA [NM_010375]	NM_010375	0.043007	1.68475	down
A_51_P286995	3110001I22Rik	Mus musculus RIKEN cDNA 3110001I22 gene (3110001I22Rik), mRNA [NM_025653]	NM_025653	0.0469382	1.68374	down
A_51_P505372	Art2b	Mus musculus ADP-ribosyltransferase 2b (Art2b), mRNA [NM_019915]	NM_019915	0.0248828	1.68098	down
A_51_P516500	Xkrx	Mus musculus 3 days neonate thymus cDNA, RIKEN full-length enriched library, clone:A630026F04 product:hypothetical protein, full insert sequence. [AK041635]	AK041635	0.0421528	1.67638	down
A_51_P183469		Mus musculus 4 days neonate male adipose cDNA, RIKEN full-length enriched library, clone:B430219N15 product:hypothetical protein, full insert sequence. [AK046650]	AK046650	0.0209655	1.67075	down
A_52_P201934	E330009E22Rik	Mus musculus 2 days pregnant adult female ovary cDNA, RIKEN full-length enriched library, clone:E330009E22 product:hypothetical protein, full insert sequence. [AK054276]	AK054276	0.0318723	1.66753	down
A_51_P351803	Zbtb37	Mus musculus zinc finger and BTB domain containing 37 (Zbtb37), mRNA [NM_173424]	NM_173424	0.0386825	1.66747	down
A_52_P630276	Mei4	Mus musculus meiosis-specific, MEI4 homolog (S. cerevisiae) (Mei4), mRNA [NM_175213]	NM_175213	0.0469812	1.65797	down
A_52_P475052	Ttyh1	Mus musculus adult retina cDNA, RIKEN full-length enriched library, clone:A930006N11 product:tweety homolog 1 (Drosophila), full insert sequence. [AK020820]	AK020820	0.0426368	1.65543	down
A_52_P17098	Mpp7	Mus musculus membrane protein, palmitoylated 7 (MAGUK p55 subfamily member 7) (Mpp7), transcript variant 2, mRNA [NM_001161620]	NM_001161620	0.0474109	1.64999	down
A_52_P102413	AW549877	Mus musculus expressed sequence AW549877 (AW549877), mRNA [NM_145930]	NM_145930	0.0186223	1.6404	down
A_51_P505292	Gkn1	Mus musculus gastrokine 1 (Gkn1), mRNA [NM_025466]	NM_025466	0.0381409	1.63716	down
A_51_P394172	Ces1c	Mus musculus carboxylesterase 1C (Ces1c), mRNA [NM_007954]	NM_007954	0.0328541	1.63027	down
A_52_P97133	Mapk8ip3	mitogen-activated protein kinase 8 interacting protein 3 [Source:MGI Symbol;Acc:MGI:1353598] [ENSMUST00000126280]	AK035619	0.0170296	1.62907	down
A_52_P326150	Samd15	sterile alpha motif domain containing 15 [Source:MGI Symbol;Acc:MGI:2685109] [ENSMUST00000169669]	XM_138106	0.0254574	1.62839	down
A_52_P203560	Fzd10	Mus musculus frizzled homolog 10 (Drosophila) (Fzd10), mRNA [NM_175284]	NM_175284	0.0238449	1.6205	down
A_52_P182813	Scai	Mus musculus suppressor of cancer cell invasion (Scai), mRNA [NM_178778]	NM_178778	0.0491082	1.61907	down
A_51_P348062	Gabrr2	Mus musculus gamma-aminobutyric acid (GABA) C receptor, subunit rho 2 (Gabrr2), mRNA [NM_008076]	NM_008076	0.00573213	1.61556	down
A_52_P1019627	6430584L05	Mus musculus adult male olfactory brain cDNA, RIKEN full-length enriched library, clone:6430584L05 product:unclassifiable, full insert sequence. [AK032533]	AK032533	0.00419498	1.61101	down
A_52_P110982	App	Mus musculus 0 day neonate lung cDNA, RIKEN full-length enriched library, clone:E030013M08 product:unclassifiable, full insert sequence. [AK086946]	AK086946	0.0383682	1.5929	down
A_52_P624599		RIKEN cDNA 4930451E10 gene [Source:MGI Symbol;Acc:MGI:1925361] [ENSMUST00000152292]	AK019623	0.0171562	1.5909	down
A_52_P746802		Mus musculus 12 days embryo embryonic body between diaphragm region and neck cDNA, RIKEN full-length enriched library, clone:9430093C18 product:unclassifiable, full insert sequence. [AK035143]	AK035143	0.0472744	1.5867	down
A_52_P349477	Mapk8ip1	mitogen-activated protein kinase 8 interacting protein 1 [Source:MGI Symbol;Acc:MGI:1309464] [ENSMUST00000149653]	AK053819	0.00907587	1.58006	down
A_52_P755259	LOC100504031	PREDICTED: Mus musculus hypothetical LOC100504031 (LOC100504031), partial miscRNA [XR_104986]	XR_104986	0.0384279	1.57909	down
A_52_P523897	Ceacam9	Mus musculus carcinoembryonic antigen-related cell adhesion molecule 9 (Ceacam9), mRNA [NM_011927]	NM_011927	0.0220234	1.56623	down
A_52_P456695	C130051F05Rik	Mus musculus 16 days neonate thymus cDNA, RIKEN full-length enriched library, clone:A130026F14 product:unclassifiable, full insert sequence. [AK037553]	AK037553	0.047076	1.56353	down
A_52_P730476	4930553I04Rik	Mus musculus adult male testis cDNA, RIKEN full-length enriched library, clone:4930553I04 product:unclassifiable, full insert sequence. [AK016105]	AK016105	0.0301924	1.5633	down
A_52_P229439				0.0457355	1.56239	down
A_52_P554800	BC051076	cDNA sequence BC051076 [Source:MGI Symbol;Acc:MGI:2670982] [ENSMUST00000069773]	XM_144407	0.0334822	1.56141	down
A_51_P347491		Mus musculus 7 days embryo whole body cDNA, RIKEN full-length enriched library, clone:C430006N01 product:unclassifiable, full insert sequence. [AK049426]	AK049426	0.0286778	1.55414	down
A_52_P1076265		Mus musculus 0 day neonate thymus cDNA, RIKEN full-length enriched library, clone:A430035C14 product:unclassifiable, full insert sequence. [AK039955]	AK039955	0.0395663	1.55378	down
A_52_P418692	4930449I04Rik	Mus musculus adult male testis cDNA, RIKEN full-length enriched library, clone:4930449I04 product:hypothetical protein, full insert sequence. [AK015432]	AK015432	0.0111751	1.55198	down
A_51_P327206	Mab21l2	Mus musculus mab-21-like 2 (C. elegans) (Mab21l2), mRNA [NM_011839]	NM_011839	0.0302546	1.55181	down
A_52_P284298	Krtap5-3	Mus musculus keratin associated protein 5-3 (Krtap5-3), mRNA [NM_023860]	NM_023860	0.0407397	1.54997	down
A_52_P279110	9130019P16Rik	Mus musculus adult male cecum cDNA, RIKEN full-length enriched library, clone:9130019P16 product:hypothetical protein, full insert sequence. [AK018637]	AK018637	0.0486968	1.547	down
A_51_P502043	4933427G23Rik	Mus musculus adult male testis cDNA, RIKEN full-length enriched library, clone:4933427G23 product:HYPOTHETICAL 21.8 KDA PROTEIN (BRMS2) (SIMILAR TO MITOCHONDRIAL RIBOSOMAL PROTEIN S4) homolog [Homo sapiens], full insert sequence. [AK030236]	AK030236	0.0183152	1.53185	down
A_52_P963431		Mus musculus 12 days embryo spinal cord cDNA, RIKEN full-length enriched library, clone:C530015D24 product:unclassifiable, full insert sequence. [AK049651]	AK049651	0.0479241	1.51437	down
A_52_P367755	Hist2h2aa1	Mus musculus adult male testis cDNA, RIKEN full-length enriched library, clone:4930558E18 product:histone gene complex 2, full insert sequence. [AK016171]	AK016171	0.0449276	1.51426	down
A_52_P630905	Cdh18	Mus musculus cadherin 18 (Cdh18), mRNA [NM_001081299]	NM_001081299	0.0445672	1.50684	down
A_52_P11563	A930011G23Rik	Mus musculus RIKEN cDNA A930011G23 gene (A930011G23Rik), non-coding RNA [NR_030692]	NR_030692	3.71163e-05	1.5062	down
A_52_P218470	Cdhr2	Mus musculus cadherin-related family member 2 (Cdhr2), mRNA [NM_001033364]	NM_001033364	0.0141313	1.50271	down
